# Supplementary material for: Selenium-Binding Protein 1-Deficient Dendritic Cells Protect Mice from Sepsis by Increased Treg/Th17
Source: Antioxidants (Basel). 2025 Apr 14;14(4):468. doi: 10.3390/antiox14040468 (PMC12024190; doi:10.3390/antiox14040468)
Supplement: Supplementary file 1 [file antioxidants-14-00468-s001.zip]

Archive with 1 entries (1 files):
- antioxidants-3537079-supplementary.pdf
